# Supplementary material for: Synergistic Combination of Quercetin and Mafosfamide in Treatment of Bladder Cancer Cells
Source: Molecules. 2024 Oct 31;29(21):5176. doi: 10.3390/molecules29215176 (PMC11547860; doi:10.3390/molecules29215176)
Supplement: Supplementary file 1 [file molecules-29-05176-s001.zip]

Archive with 1 entries (1 files):
- molecules-3217537-supplementary.pdf
